# Supplementary material for: Assessing the Reliability of Automatic Milking Systems Data to Support Genetic Improvement in Dairy Cattle
Source: Animals (Basel). 2025 Dec 19;16(1):1. doi: 10.3390/ani16010001 (PMC12785074; doi:10.3390/ani16010001)
Supplement: Supplementary file 1 [file animals-16-00001-s001.zip]

Archive with 1 entries (1 files):
- animals-4010561-supplementary.pdf
